# Supplementary material for: A Text Messaging Intervention for Priming the Affective Rewards of Exercise in Adults: Protocol for a Microrandomized Trial
Source: JMIR Res Protoc. 2023 Sep 1;12:e46560. doi: 10.2196/46560 (PMC10504629; doi:10.2196/46560)
Supplement: Multimedia Appendix 1 [file resprot_v12i1e46560_app1.xlsx]

## Sheet: Sample Randomization Schedule
PID	Wk1Session1	Wk1Session2	Wk1Session1	Wk2Session2	Wk3Session1	Wk3Session2	Wk4Session1	Wk4Session2	Wk5Session1	Wk5Session2	Wk6Session1	Wk6Session2	Wk7Session1	Wk7Session2	Wk8Session1	Wk8Session2	Wk9Session1	Wk9Session2
1	Reminder Message	Affective HR - prompt 7	Affective LR - prompt 6	Affective LR - prompt 7	Control	Affective HR - prompt 5	Control	Affective HR - prompt 9	Affective LR - prompt 1	Reminder Message	Affective HR - prompt 1	Affective LR - prompt 5	Control	Control	Control	Affective LR - prompt 8	Control	Reminder Message
2	Control	Reminder Message	Reminder Message	Affective HR - prompt 3	Affective HR - prompt 9	Control	Affective LR - prompt 4	Reminder Message	Reminder Message	Affective LR - prompt 3	Affective LR - prompt 7	Reminder Message	Control	Affective LR - prompt 6	Affective HR - prompt 1	Affective LR - prompt 8	Affective HR - prompt 2	Affective LR - prompt 1
3	Affective HR - prompt 4	Affective HR - prompt 1	Control	Control	Control	Control	Control	Affective HR - prompt 8	Affective LR - prompt 2	Reminder Message	Control	Affective HR - prompt 7	Affective LR - prompt 3	Control	Control	Affective HR - prompt 6	Reminder Message	Control
4	Reminder Message	Control	Reminder Message	Control	Reminder Message	Control	Affective LR - prompt 3	Affective HR - prompt 2	Reminder Message	Affective HR - prompt 8	Reminder Message	Reminder Message	Reminder Message	Affective HR - prompt 5	Reminder Message	Affective LR - prompt 2	Control	Affective HR - prompt 1
5	Reminder Message	Affective HR - prompt 6	Reminder Message	Control	Reminder Message	Control	Control	Reminder Message	Reminder Message	Reminder Message	Control	Reminder Message	Reminder Message	Reminder Message	Affective LR - prompt 5	Affective LR - prompt 8	Control	Affective LR - prompt 2
6	Affective HR - prompt 3	Reminder Message	Reminder Message	Reminder Message	Control	Control	Affective HR - prompt 9	Affective LR - prompt 3	Reminder Message	Control	Reminder Message	Affective LR - prompt 9	Affective LR - prompt 1	Control	Reminder Message	Reminder Message	Affective HR - prompt 5	Affective LR - prompt 2
7	Control	Control	Affective LR - prompt 2	Control	Affective LR - prompt 5	Reminder Message	Control	Reminder Message	Reminder Message	Reminder Message	Control	Affective LR - prompt 7	Control	Affective HR - prompt 9	Control	Affective HR - prompt 7	Control	Control
8	Affective LR - prompt 9	Affective LR - prompt 5	Affective HR - prompt 7	Reminder Message	Control	Affective LR - prompt 4	Affective LR - prompt 1	Affective LR - prompt 6	Control	Affective HR - prompt 6	Reminder Message	Control	Reminder Message	Control	Control	Affective LR - prompt 8	Affective LR - prompt 3	Control
9	Reminder Message	Affective HR - prompt 4	Reminder Message	Reminder Message	Reminder Message	Reminder Message	Reminder Message	Control	Affective HR - prompt 1	Control	Affective LR - prompt 1	Control	Affective HR - prompt 3	Affective HR - prompt 8	Affective HR - prompt 6	Reminder Message	Affective HR - prompt 9	Control
10	Reminder Message	Reminder Message	Affective HR - prompt 6	Control	Reminder Message	Affective LR - prompt 5	Affective LR - prompt 2	Reminder Message	Control	Affective LR - prompt 4	Affective LR - prompt 7	Control	Affective HR - prompt 9	Affective LR - prompt 3	Reminder Message	Affective HR - prompt 4	Control	Reminder Message
11	Reminder Message	Control	Control	Reminder Message	Control	Control	Control	Affective HR - prompt 5	Control	Affective LR - prompt 4	Reminder Message	Reminder Message	Reminder Message	Affective HR - prompt 8	Control	Control	Affective HR - prompt 1	Control
12	Control	Affective HR - prompt 9	Control	Affective LR - prompt 1	Affective LR - prompt 9	Affective LR - prompt 8	Control	Reminder Message	Control	Affective LR - prompt 5	Reminder Message	Control	Control	Reminder Message	Control	Affective HR - prompt 8	Reminder Message	Reminder Message
13	Affective LR - prompt 7	Reminder Message	Affective LR - prompt 8	Affective HR - prompt 9	Affective HR - prompt 6	Reminder Message	Reminder Message	Affective HR - prompt 8	Control	Control	Affective LR - prompt 9	Control	Affective LR - prompt 6	Control	Control	Affective HR - prompt 2	Control	Reminder Message
14	Affective HR - prompt 2	Affective LR - prompt 4	Control	Affective HR - prompt 9	Control	Control	Affective LR - prompt 7	Reminder Message	Reminder Message	Affective LR - prompt 9	Control	Affective LR - prompt 5	Control	Affective LR - prompt 6	Control	Affective LR - prompt 8	Control	Reminder Message
15	Affective HR - prompt 7	Affective HR - prompt 2	Reminder Message	Affective LR - prompt 7	Reminder Message	Reminder Message	Affective HR - prompt 6	Affective LR - prompt 6	Reminder Message	Reminder Message	Reminder Message	Control	Control	Reminder Message	Reminder Message	Affective HR - prompt 3	Control	Affective HR - prompt 9
16	Control	Affective LR - prompt 9	Affective LR - prompt 6	Affective LR - prompt 7	Reminder Message	Control	Affective LR - prompt 1	Affective HR - prompt 7	Control	Affective LR - prompt 4	Affective HR - prompt 1	Control	Affective HR - prompt 5	Affective HR - prompt 4	Affective HR - prompt 2	Control	Affective HR - prompt 9	Affective HR - prompt 3
17	Affective LR - prompt 3	Reminder Message	Affective HR - prompt 7	Control	Control	Reminder Message	Affective HR - prompt 9	Control	Reminder Message	Reminder Message	Reminder Message	Reminder Message	Control	Affective HR - prompt 4	Reminder Message	Affective LR - prompt 4	Affective HR - prompt 1	Reminder Message
18	Reminder Message	Affective HR - prompt 1	Control	Affective LR - prompt 7	Reminder Message	Affective LR - prompt 5	Reminder Message	Control	Affective LR - prompt 3	Affective LR - prompt 1	Control	Affective LR - prompt 9	Affective HR - prompt 3	Affective HR - prompt 2	Control	Reminder Message	Affective HR - prompt 9	Reminder Message
19	Control	Affective HR - prompt 9	Reminder Message	Control	Affective LR - prompt 1	Reminder Message	Affective HR - prompt 7	Reminder Message	Reminder Message	Affective HR - prompt 5	Control	Control	Control	Affective LR - prompt 2	Control	Reminder Message	Reminder Message	Control
20	Affective LR - prompt 8	Affective LR - prompt 5	Affective HR - prompt 3	Control	Control	Control	Control	Reminder Message	Reminder Message	Affective HR - prompt 5	Affective HR - prompt 2	Control	Control	Reminder Message	Affective HR - prompt 6	Control	Control	Control
21	Control	Affective HR - prompt 8	Affective LR - prompt 1	Affective HR - prompt 3	Reminder Message	Reminder Message	Reminder Message	Affective HR - prompt 1	Affective HR - prompt 5	Reminder Message	Control	Control	Reminder Message	Reminder Message	Control	Reminder Message	Reminder Message	Reminder Message
22	Reminder Message	Affective HR - prompt 4	Control	Affective HR - prompt 6	Control	Control	Reminder Message	Affective HR - prompt 1	Affective HR - prompt 7	Reminder Message	Reminder Message	Affective HR - prompt 8	Affective HR - prompt 5	Control	Affective HR - prompt 9	Control	Reminder Message	Reminder Message
23	Control	Reminder Message	Affective HR - prompt 6	Affective LR - prompt 1	Affective HR - prompt 2	Affective LR - prompt 9	Affective LR - prompt 5	Control	Affective HR - prompt 5	Affective LR - prompt 2	Reminder Message	Affective LR - prompt 4	Reminder Message	Affective LR - prompt 7	Affective HR - prompt 9	Control	Control	Control
24	Affective HR - prompt 1	Reminder Message	Reminder Message	Control	Affective HR - prompt 6	Reminder Message	Reminder Message	Reminder Message	Control	Reminder Message	Affective HR - prompt 8	Reminder Message	Affective LR - prompt 2	Reminder Message	Affective LR - prompt 7	Reminder Message	Control	Reminder Message
25	Affective HR - prompt 5	Control	Reminder Message	Affective LR - prompt 1	Affective HR - prompt 7	Control	Control	Affective LR - prompt 8	Control	Affective LR - prompt 5	Control	Control	Control	Affective LR - prompt 2	Control	Reminder Message	Affective HR - prompt 1	Control
26	Affective LR - prompt 5	Affective LR - prompt 3	Reminder Message	Affective HR - prompt 7	Control	Affective HR - prompt 4	Control	Control	Affective HR - prompt 2	Affective HR - prompt 3	Reminder Message	Reminder Message	Affective HR - prompt 8	Reminder Message	Reminder Message	Affective LR - prompt 4	Reminder Message	Affective HR - prompt 5
27	Control	Affective LR - prompt 2	Control	Reminder Message	Affective HR - prompt 3	Affective LR - prompt 6	Affective HR - prompt 1	Affective HR - prompt 5	Reminder Message	Affective LR - prompt 3	Affective HR - prompt 6	Control	Affective LR - prompt 7	Affective LR - prompt 9	Affective HR - prompt 2	Affective LR - prompt 1	Control	Affective LR - prompt 4
28	Control	Reminder Message	Reminder Message	Affective HR - prompt 2	Affective LR - prompt 5	Control	Affective HR - prompt 9	Control	Reminder Message	Affective LR - prompt 8	Control	Affective HR - prompt 3	Control	Control	Reminder Message	Control	Reminder Message	Reminder Message
29	Affective LR - prompt 8	Affective LR - prompt 6	Reminder Message	Reminder Message	Reminder Message	Affective HR - prompt 5	Control	Reminder Message	Control	Affective HR - prompt 9	Affective HR - prompt 4	Affective LR - prompt 7	Reminder Message	Affective HR - prompt 7	Affective LR - prompt 2	Affective HR - prompt 6	Control	Affective HR - prompt 3
30	Affective LR - prompt 7	Affective HR - prompt 2	Affective HR - prompt 7	Reminder Message	Reminder Message	Affective LR - prompt 5	Affective HR - prompt 1	Reminder Message	Affective HR - prompt 3	Reminder Message	Affective LR - prompt 8	Control	Reminder Message	Control	Control	Control	Control	Control
31	Affective LR - prompt 6	Affective LR - prompt 5	Control	Control	Affective HR - prompt 5	Reminder Message	Affective HR - prompt 4	Affective HR - prompt 7	Affective LR - prompt 1	Control	Control	Reminder Message	Affective HR - prompt 3	Affective HR - prompt 1	Affective HR - prompt 2	Control	Control	Affective HR - prompt 9
32	Control	Affective HR - prompt 4	Control	Affective HR - prompt 6	Control	Control	Control	Affective HR - prompt 1	Affective HR - prompt 8	Control	Control	Affective HR - prompt 3	Control	Reminder Message	Reminder Message	Affective LR - prompt 4	Reminder Message	Control
33	Control	Affective LR - prompt 1	Affective HR - prompt 3	Affective LR - prompt 2	Affective HR - prompt 2	Affective HR - prompt 4	Control	Affective HR - prompt 9	Reminder Message	Reminder Message	Control	Control	Reminder Message	Reminder Message	Control	Affective LR - prompt 9	Control	Reminder Message
34	Affective HR - prompt 6	Reminder Message	Affective HR - prompt 2	Affective HR - prompt 9	Control	Affective LR - prompt 3	Control	Affective HR - prompt 1	Affective LR - prompt 9	Control	Control	Control	Control	Control	Control	Control	Reminder Message	Reminder Message
35	Affective LR - prompt 8	Reminder Message	Control	Reminder Message	Reminder Message	Affective LR - prompt 9	Affective HR - prompt 2	Affective LR - prompt 7	Affective HR - prompt 1	Affective LR - prompt 5	Reminder Message	Reminder Message	Affective LR - prompt 1	Affective HR - prompt 5	Reminder Message	Affective HR - prompt 7	Affective HR - prompt 9	Reminder Message
36	Control	Control	Control	Reminder Message	Affective HR - prompt 4	Reminder Message	Control	Affective LR - prompt 8	Affective LR - prompt 7	Reminder Message	Affective HR - prompt 5	Control	Control	Affective LR - prompt 9	Affective HR - prompt 2	Reminder Message	Reminder Message	Affective LR - prompt 3
37	Reminder Message	Control	Reminder Message	Affective HR - prompt 6	Reminder Message	Affective HR - prompt 3	Reminder Message	Affective LR - prompt 2	Control	Control	Affective HR - prompt 4	Affective HR - prompt 1	Reminder Message	Control	Reminder Message	Affective HR - prompt 7	Control	Control
38	Affective LR - prompt 9	Reminder Message	Control	Control	Affective HR - prompt 4	Control	Control	Reminder Message	Reminder Message	Affective HR - prompt 3	Reminder Message	Reminder Message	Control	Reminder Message	Reminder Message	Affective LR - prompt 7	Reminder Message	Affective HR - prompt 6
39	Control	Reminder Message	Control	Control	Reminder Message	Affective LR - prompt 8	Affective LR - prompt 2	Affective LR - prompt 6	Reminder Message	Reminder Message	Affective LR - prompt 3	Reminder Message	Affective HR - prompt 4	Reminder Message	Affective HR - prompt 1	Control	Reminder Message	Control
40	Control	Affective HR - prompt 5	Reminder Message	Reminder Message	Control	Reminder Message	Control	Reminder Message	Affective LR - prompt 8	Affective HR - prompt 7	Control	Control	Affective LR - prompt 9	Reminder Message	Affective HR - prompt 4	Reminder Message	Reminder Message	Affective HR - prompt 3
41	Control	Reminder Message	Affective HR - prompt 3	Control	Affective LR - prompt 9	Control	Affective HR - prompt 4	Reminder Message	Reminder Message	Reminder Message	Affective LR - prompt 1	Affective HR - prompt 9	Control	Reminder Message	Affective LR - prompt 8	Reminder Message	Affective LR - prompt 7	Affective LR - prompt 6
42	Affective LR - prompt 8	Affective HR - prompt 8	Control	Reminder Message	Affective LR - prompt 1	Control	Affective HR - prompt 4	Control	Affective LR - prompt 3	Affective LR - prompt 6	Affective LR - prompt 2	Affective LR - prompt 5	Reminder Message	Affective HR - prompt 2	Reminder Message	Affective LR - prompt 4	Reminder Message	Reminder Message
43	Control	Control	Control	Affective LR - prompt 6	Control	Affective HR - prompt 2	Affective HR - prompt 1	Affective LR - prompt 1	Affective LR - prompt 3	Affective HR - prompt 4	Affective LR - prompt 5	Reminder Message	Affective HR - prompt 7	Affective LR - prompt 7	Affective LR - prompt 2	Reminder Message	Reminder Message	Affective HR - prompt 9
44	Control	Control	Control	Control	Reminder Message	Affective LR - prompt 2	Affective LR - prompt 7	Affective LR - prompt 8	Control	Affective LR - prompt 3	Reminder Message	Reminder Message	Control	Reminder Message	Affective LR - prompt 4	Control	Affective HR - prompt 9	Control
45	Affective HR - prompt 5	Affective LR - prompt 7	Affective LR - prompt 9	Reminder Message	Affective HR - prompt 8	Affective HR - prompt 4	Affective LR - prompt 5	Control	Affective HR - prompt 7	Control	Affective LR - prompt 1	Control	Control	Affective HR - prompt 2	Affective LR - prompt 8	Reminder Message	Control	Control
46	Affective LR - prompt 6	Reminder Message	Affective LR - prompt 4	Affective HR - prompt 9	Control	Control	Affective LR - prompt 2	Reminder Message	Affective HR - prompt 2	Control	Control	Affective HR - prompt 7	Affective LR - prompt 5	Affective LR - prompt 7	Affective LR - prompt 3	Control	Reminder Message	Affective LR - prompt 9
47	Reminder Message	Reminder Message	Affective LR - prompt 5	Reminder Message	Reminder Message	Affective LR - prompt 1	Reminder Message	Affective HR - prompt 7	Affective LR - prompt 6	Affective LR - prompt 4	Reminder Message	Reminder Message	Reminder Message	Control	Affective HR - prompt 6	Affective HR - prompt 4	Reminder Message	Reminder Message
48	Affective LR - prompt 5	Affective HR - prompt 8	Reminder Message	Control	Control	Reminder Message	Reminder Message	Reminder Message	Affective HR - prompt 6	Control	Affective HR - prompt 5	Affective HR - prompt 2	Affective LR - prompt 3	Reminder Message	Affective LR - prompt 8	Reminder Message	Reminder Message	Affective LR - prompt 1
49	Reminder Message	Control	Affective LR - prompt 1	Reminder Message	Affective HR - prompt 7	Reminder Message	Reminder Message	Affective HR - prompt 3	Affective HR - prompt 1	Affective HR - prompt 8	Reminder Message	Affective HR - prompt 2	Reminder Message	Affective LR - prompt 5	Affective LR - prompt 6	Reminder Message	Reminder Message	Control
50	Control	Reminder Message	Reminder Message	Reminder Message	Affective HR - prompt 5	Control	Reminder Message	Reminder Message	Reminder Message	Affective LR - prompt 2	Reminder Message	Reminder Message	Affective LR - prompt 8	Reminder Message	Reminder Message	Control	Reminder Message	Affective HR - prompt 8
51	Affective HR - prompt 7	Affective HR - prompt 5	Control	Affective HR - prompt 3	Affective LR - prompt 5	Reminder Message	Reminder Message	Control	Control	Control	Control	Affective LR - prompt 1	Affective LR - prompt 6	Control	Affective HR - prompt 2	Control	Control	Control
52	Reminder Message	Control	Affective LR - prompt 5	Reminder Message	Control	Control	Reminder Message	Affective LR - prompt 4	Reminder Message	Control	Affective LR - prompt 2	Control	Control	Control	Affective LR - prompt 8	Reminder Message	Affective LR - prompt 7	Control
53	Affective HR - prompt 3	Control	Control	Reminder Message	Reminder Message	Affective HR - prompt 5	Reminder Message	Reminder Message	Control	Affective HR - prompt 6	Affective HR - prompt 9	Reminder Message	Affective LR - prompt 7	Control	Reminder Message	Affective LR - prompt 9	Control	Control
54	Control	Control	Affective LR - prompt 5	Reminder Message	Control	Affective LR - prompt 7	Reminder Message	Reminder Message	Control	Reminder Message	Affective HR - prompt 7	Reminder Message	Affective LR - prompt 2	Control	Reminder Message	Reminder Message	Control	Affective LR - prompt 4
55	Reminder Message	Control	Reminder Message	Reminder Message	Affective LR - prompt 7	Reminder Message	Control	Affective HR - prompt 9	Reminder Message	Control	Affective HR - prompt 7	Reminder Message	Affective HR - prompt 6	Affective LR - prompt 3	Control	Affective HR - prompt 5	Reminder Message	Reminder Message
56	Reminder Message	Control	Affective LR - prompt 5	Control	Reminder Message	Control	Control	Control	Affective HR - prompt 1	Control	Reminder Message	Affective HR - prompt 6	Reminder Message	Control	Affective HR - prompt 7	Reminder Message	Control	Affective HR - prompt 3
57	Affective LR - prompt 2	Control	Reminder Message	Affective HR - prompt 3	Reminder Message	Control	Affective HR - prompt 4	Reminder Message	Reminder Message	Reminder Message	Affective LR - prompt 3	Affective LR - prompt 1	Control	Affective LR - prompt 9	Control	Reminder Message	Reminder Message	Affective HR - prompt 7
58	Control	Control	Affective HR - prompt 9	Control	Affective LR - prompt 4	Affective LR - prompt 8	Control	Control	Reminder Message	Affective LR - prompt 5	Control	Affective LR - prompt 3	Reminder Message	Control	Control	Reminder Message	Control	Affective HR - prompt 7
59	Reminder Message	Affective HR - prompt 2	Affective HR - prompt 5	Control	Affective LR - prompt 9	Reminder Message	Control	Reminder Message	Affective HR - prompt 8	Affective LR - prompt 8	Affective LR - prompt 1	Affective LR - prompt 7	Reminder Message	Affective LR - prompt 5	Control	Control	Affective LR - prompt 4	Affective HR - prompt 4
60	Affective HR - prompt 9	Reminder Message	Reminder Message	Reminder Message	Affective HR - prompt 7	Reminder Message	Reminder Message	Affective HR - prompt 6	Control	Control	Affective HR - prompt 4	Affective LR - prompt 8	Control	Affective LR - prompt 7	Reminder Message	Reminder Message	Affective HR - prompt 2	Control
61	Affective LR - prompt 1	Control	Reminder Message	Reminder Message	Affective LR - prompt 6	Affective LR - prompt 7	Reminder Message	Reminder Message	Affective LR - prompt 9	Affective LR - prompt 5	Affective LR - prompt 2	Affective LR - prompt 4	Control	Affective LR - prompt 3	Affective LR - prompt 8	Affective LR - prompt 1	Control	Affective HR - prompt 6
62	Affective LR - prompt 9	Reminder Message	Control	Control	Affective LR - prompt 8	Control	Reminder Message	Affective LR - prompt 1	Affective HR - prompt 3	Reminder Message	Control	Reminder Message	Control	Control	Reminder Message	Affective LR - prompt 3	Affective LR - prompt 7	Control
63	Control	Control	Affective LR - prompt 4	Control	Affective LR - prompt 5	Affective HR - prompt 4	Reminder Message	Affective HR - prompt 3	Affective LR - prompt 6	Reminder Message	Reminder Message	Affective HR - prompt 6	Reminder Message	Control	Affective LR - prompt 8	Control	Reminder Message	Affective LR - prompt 9
64	Reminder Message	Reminder Message	Control	Affective HR - prompt 9	Control	Control	Control	Affective LR - prompt 7	Affective HR - prompt 4	Affective LR - prompt 9	Affective LR - prompt 4	Control	Affective LR - prompt 1	Affective LR - prompt 8	Reminder Message	Affective HR - prompt 7	Affective LR - prompt 6	Control
65	Affective HR - prompt 8	Reminder Message	Control	Control	Affective HR - prompt 9	Affective HR - prompt 6	Reminder Message	Affective LR - prompt 3	Reminder Message	Control	Reminder Message	Reminder Message	Control	Reminder Message	Reminder Message	Affective LR - prompt 9	Reminder Message	Affective HR - prompt 7
66	Control	Affective HR - prompt 9	Control	Control	Control	Affective LR - prompt 8	Control	Affective HR - prompt 4	Reminder Message	Affective HR - prompt 1	Control	Affective LR - prompt 3	Reminder Message	Affective HR - prompt 2	Reminder Message	Affective HR - prompt 5	Control	Reminder Message
67	Control	Reminder Message	Affective HR - prompt 2	Reminder Message	Reminder Message	Affective LR - prompt 1	Control	Control	Affective LR - prompt 6	Affective LR - prompt 5	Affective LR - prompt 7	Affective LR - prompt 8	Affective LR - prompt 3	Control	Control	Affective LR - prompt 2	Reminder Message	Reminder Message
68	Affective HR - prompt 7	Control	Affective LR - prompt 9	Control	Reminder Message	Control	Affective HR - prompt 1	Reminder Message	Affective HR - prompt 4	Affective LR - prompt 2	Affective HR - prompt 2	Affective LR - prompt 7	Affective HR - prompt 6	Affective LR - prompt 6	Reminder Message	Affective HR - prompt 8	Reminder Message	Affective HR - prompt 3
69	Affective HR - prompt 8	Affective HR - prompt 7	Affective LR - prompt 9	Reminder Message	Affective HR - prompt 4	Reminder Message	Affective HR - prompt 2	Reminder Message	Reminder Message	Affective HR - prompt 6	Reminder Message	Control	Affective HR - prompt 5	Control	Affective HR - prompt 1	Affective HR - prompt 3	Affective LR - prompt 6	Control
70	Affective HR - prompt 2	Control	Affective LR - prompt 7	Affective LR - prompt 5	Control	Affective HR - prompt 6	Affective HR - prompt 4	Affective LR - prompt 9	Control	Control	Affective HR - prompt 9	Affective LR - prompt 3	Control	Reminder Message	Control	Control	Reminder Message	Reminder Message
71	Control	Reminder Message	Reminder Message	Affective HR - prompt 2	Reminder Message	Reminder Message	Control	Control	Reminder Message	Control	Control	Reminder Message	Control	Reminder Message	Control	Reminder Message	Reminder Message	Control
72	Affective HR - prompt 9	Affective LR - prompt 3	Affective HR - prompt 4	Reminder Message	Reminder Message	Affective LR - prompt 2	Affective HR - prompt 8	Affective HR - prompt 5	Reminder Message	Control	Affective HR - prompt 2	Affective HR - prompt 7	Affective LR - prompt 1	Reminder Message	Reminder Message	Affective LR - prompt 6	Affective HR - prompt 6	Reminder Message
73	Reminder Message	Control	Control	Reminder Message	Affective HR - prompt 9	Reminder Message	Control	Affective HR - prompt 5	Affective LR - prompt 1	Control	Control	Control	Affective LR - prompt 8	Control	Affective HR - prompt 4	Control	Affective LR - prompt 2	Affective HR - prompt 2
74	Affective HR - prompt 6	Affective LR - prompt 8	Affective LR - prompt 5	Control	Reminder Message	Affective LR - prompt 6	Affective LR - prompt 1	Affective LR - prompt 9	Control	Reminder Message	Affective HR - prompt 1	Affective HR - prompt 3	Affective HR - prompt 5	Control	Affective LR - prompt 3	Affective LR - prompt 7	Reminder Message	Affective LR - prompt 2
75	Control	Affective HR - prompt 6	Control	Affective LR - prompt 1	Control	Control	Control	Reminder Message	Control	Control	Reminder Message	Reminder Message	Affective HR - prompt 8	Reminder Message	Reminder Message	Control	Control	Reminder Message
76	Reminder Message	Affective LR - prompt 2	Affective HR - prompt 2	Reminder Message	Affective LR - prompt 4	Reminder Message	Affective LR - prompt 5	Affective HR - prompt 4	Reminder Message	Affective LR - prompt 8	Reminder Message	Affective LR - prompt 7	Affective HR - prompt 3	Reminder Message	Reminder Message	Control	Control	Reminder Message
77	Control	Affective LR - prompt 2	Affective HR - prompt 4	Reminder Message	Reminder Message	Reminder Message	Control	Reminder Message	Control	Affective HR - prompt 8	Control	Affective LR - prompt 7	Reminder Message	Affective LR - prompt 5	Control	Control	Affective LR - prompt 1	Affective LR - prompt 3
78	Affective HR - prompt 5	Control	Control	Control	Affective LR - prompt 6	Reminder Message	Reminder Message	Control	Control	Reminder Message	Control	Control	Reminder Message	Affective HR - prompt 9	Control	Control	Affective LR - prompt 5	Reminder Message
79	Reminder Message	Affective HR - prompt 1	Control	Affective HR - prompt 3	Reminder Message	Control	Reminder Message	Affective HR - prompt 2	Reminder Message	Affective HR - prompt 8	Affective LR - prompt 3	Control	Affective LR - prompt 2	Control	Control	Reminder Message	Control	Reminder Message
80	Reminder Message	Affective LR - prompt 1	Reminder Message	Reminder Message	Control	Control	Control	Control	Affective LR - prompt 6	Control	Affective LR - prompt 4	Reminder Message	Reminder Message	Reminder Message	Affective LR - prompt 2	Affective LR - prompt 3	Affective HR - prompt 7	Control
81	Reminder Message	Reminder Message	Affective LR - prompt 3	Affective LR - prompt 4	Affective LR - prompt 7	Control	Reminder Message	Control	Reminder Message	Reminder Message	Affective LR - prompt 9	Control	Control	Control	Reminder Message	Control	Control	Affective HR - prompt 3
82	Control	Reminder Message	Control	Reminder Message	Control	Control	Control	Affective HR - prompt 2	Affective HR - prompt 6	Control	Control	Control	Affective HR - prompt 5	Control	Affective HR - prompt 8	Control	Affective LR - prompt 2	Affective LR - prompt 9
83	Affective HR - prompt 6	Affective HR - prompt 3	Reminder Message	Control	Reminder Message	Reminder Message	Affective LR - prompt 1	Control	Affective LR - prompt 2	Reminder Message	Affective LR - prompt 7	Reminder Message	Affective HR - prompt 8	Affective HR - prompt 1	Affective LR - prompt 5	Affective LR - prompt 3	Control	Control
84	Affective HR - prompt 2	Reminder Message	Reminder Message	Reminder Message	Reminder Message	Affective LR - prompt 6	Control	Control	Reminder Message	Affective LR - prompt 5	Control	Affective HR - prompt 8	Affective LR - prompt 2	Reminder Message	Control	Control	Affective HR - prompt 5	Control
85	Reminder Message	Reminder Message	Reminder Message	Control	Reminder Message	Control	Reminder Message	Reminder Message	Affective HR - prompt 6	Affective LR - prompt 7	Affective HR - prompt 9	Reminder Message	Affective HR - prompt 3	Control	Reminder Message	Affective LR - prompt 2	Affective HR - prompt 2	Control
86	Affective HR - prompt 1	Affective LR - prompt 2	Reminder Message	Control	Reminder Message	Reminder Message	Control	Reminder Message	Reminder Message	Affective LR - prompt 9	Reminder Message	Affective LR - prompt 7	Reminder Message	Affective LR - prompt 5	Control	Affective HR - prompt 6	Reminder Message	Affective HR - prompt 3
87	Reminder Message	Reminder Message	Reminder Message	Control	Control	Control	Reminder Message	Reminder Message	Control	Reminder Message	Control	Affective HR - prompt 7	Control	Affective LR - prompt 7	Control	Control	Affective LR - prompt 4	Control
88	Reminder Message	Affective LR - prompt 4	Affective LR - prompt 5	Affective HR - prompt 8	Reminder Message	Affective LR - prompt 8	Reminder Message	Reminder Message	Reminder Message	Reminder Message	Control	Control	Affective LR - prompt 9	Reminder Message	Control	Reminder Message	Control	Control
89	Control	Affective LR - prompt 5	Reminder Message	Affective LR - prompt 3	Reminder Message	Affective LR - prompt 2	Reminder Message	Reminder Message	Control	Control	Control	Control	Affective HR - prompt 9	Affective HR - prompt 1	Control	Control	Control	Affective LR - prompt 6
90	Reminder Message	Reminder Message	Affective HR - prompt 7	Affective HR - prompt 8	Affective LR - prompt 9	Affective HR - prompt 3	Control	Control	Control	Affective HR - prompt 1	Control	Reminder Message	Reminder Message	Control	Affective LR - prompt 7	Control	Reminder Message	Control
91	Reminder Message	Control	Control	Control	Reminder Message	Reminder Message	Affective HR - prompt 7	Affective HR - prompt 3	Control	Affective HR - prompt 8	Affective HR - prompt 5	Reminder Message	Reminder Message	Affective HR - prompt 2	Reminder Message	Control	Affective LR - prompt 7	Affective LR - prompt 4
92	Affective HR - prompt 4	Affective HR - prompt 5	Affective LR - prompt 2	Affective LR - prompt 9	Control	Affective HR - prompt 7	Affective LR - prompt 1	Affective LR - prompt 3	Affective LR - prompt 6	Reminder Message	Affective LR - prompt 7	Affective HR - prompt 2	Control	Reminder Message	Reminder Message	Reminder Message	Affective LR - prompt 4	Affective HR - prompt 3
93	Reminder Message	Control	Control	Reminder Message	Control	Affective HR - prompt 8	Reminder Message	Affective HR - prompt 6	Reminder Message	Reminder Message	Control	Reminder Message	Reminder Message	Affective LR - prompt 8	Affective HR - prompt 9	Control	Reminder Message	Affective LR - prompt 3
94	Affective LR - prompt 8	Reminder Message	Reminder Message	Reminder Message	Reminder Message	Reminder Message	Control	Control	Affective HR - prompt 9	Affective HR - prompt 4	Control	Reminder Message	Reminder Message	Control	Reminder Message	Affective HR - prompt 8	Affective LR - prompt 2	Reminder Message
95	Affective HR - prompt 3	Reminder Message	Control	Reminder Message	Affective HR - prompt 6	Control	Control	Affective HR - prompt 5	Control	Reminder Message	Reminder Message	Affective HR - prompt 9	Affective HR - prompt 4	Affective LR - prompt 3	Affective HR - prompt 2	Reminder Message	Affective LR - prompt 9	Reminder Message
96	Affective LR - prompt 5	Affective HR - prompt 9	Affective HR - prompt 7	Control	Affective LR - prompt 3	Affective LR - prompt 7	Affective HR - prompt 5	Reminder Message	Control	Control	Control	Reminder Message	Reminder Message	Affective LR - prompt 9	Reminder Message	Affective LR - prompt 1	Reminder Message	Affective LR - prompt 8
97	Reminder Message	Affective LR - prompt 2	Reminder Message	Reminder Message	Affective LR - prompt 7	Reminder Message	Control	Affective LR - prompt 1	Affective HR - prompt 2	Control	Affective HR - prompt 3	Control	Control	Control	Affective HR - prompt 1	Control	Control	Affective HR - prompt 8
98	Reminder Message	Affective HR - prompt 9	Control	Reminder Message	Control	Control	Affective LR - prompt 2	Affective LR - prompt 1	Affective LR - prompt 5	Reminder Message	Affective HR - prompt 6	Reminder Message	Reminder Message	Affective LR - prompt 7	Reminder Message	Affective LR - prompt 8	Reminder Message	Control
99	Affective HR - prompt 5	Control	Control	Control	Control	Reminder Message	Reminder Message	Reminder Message	Control	Affective HR - prompt 6	Affective HR - prompt 4	Affective LR - prompt 7	Affective HR - prompt 1	Affective LR - prompt 9	Affective LR - prompt 3	Affective LR - prompt 6	Affective HR - prompt 8	Control
100	Control	Control	Affective HR - prompt 1	Control	Reminder Message	Affective HR - prompt 4	Control	Affective HR - prompt 9	Affective LR - prompt 5	Affective HR - prompt 7	Affective HR - prompt 6	Reminder Message	Reminder Message	Affective LR - prompt 8	Control	Reminder Message	Reminder Message	Affective HR - prompt 5
		Totals	Percentage
Total Sessions		1800
Total "control"		540	0.3
Total "reminder"		540	0.3
Total "Affective LR"		360	0.2
Total "Affective HR"		360	0.2
